# Supplementary material for: A Situation Analysis of the Capacity of Laboratories in Faith-Based Hospitals in Zambia to Conduct Surveillance of Antimicrobial Resistance: Opportunities to Improve Diagnostic Stewardship
Source: Microorganisms. 2024 Aug 17;12(8):1697. doi: 10.3390/microorganisms12081697 (PMC11357258; doi:10.3390/microorganisms12081697)
Supplement: Supplementary file 1 [file microorganisms-12-01697-s001.zip]

Archive with 1 entries (1 files):
- microorganisms-3113932-supplementary.xlsx
