# Supplementary material for: A Situation Analysis of the Capacity of Laboratories in Faith-Based Hospitals in Zambia to Conduct Surveillance of Antimicrobial Resistance: Opportunities to Improve Diagnostic Stewardship
Source: Microorganisms. 2024 Aug 17;12(8):1697. doi: 10.3390/microorganisms12081697 (PMC11357258; doi:10.3390/microorganisms12081697)
Supplement: Supplementary file 1 [file microorganisms-12-01697-s001.zip › microorganisms-3113932-supplementary.xlsx]

## Sheet: Sheet1
	ZMH	SFMH	MaMH	CMH	MMH	MuMH	SDMH
Overall Score and Module Score Summary	0.41	0.47	0.45	0.45	0.4	0.25	0.27
1- FACILITY	0.35	0.56	0.37	0.59	0.5	0.48	0.52
2- LAB INFORMATION SYSTEM (Excluded from overall score)	0.47	0.62	0.67	0.78	1	0	0
3- DATA MANAGEMENT	0.65	0.83	0.95	0.85	0.65	0.69	0.56
4- QUALITY ASSURANCE	0.63	0.22	0.54	0.43	0.29	0.59	0.2
5- QUALITY CONTROL - MEDIA	0.39	0.44	0.54	0.5	0.03	0.24	0.46
6- QUALITY CONTROL - IDENTIFICATION	0.79	0.09	0.14	0.15	1	0.71	0.04
7- QUALITY CONTROL - AST	0	0	0	0	0	0	0
8- SPECIMEN COLLECTION, TRANSPORT & MANAGEMENT	0.67	0.76	0.32	0.55	0.5	0.26	0.31
9- PROCESSING	1	0.7	0.73	0.52	0.61	0	0.29
10- IDENTIFICATION METHODS & SOPs	0	0.1	0.22	0.15	0.15	0	0.09
11- BASIC AST	0	0.61	0.66	0.59	0.03	0	0.53
12- AST EXPERT RULES	0	0.75	0.22	0.13	0.04	0	0
13- AST PANELS, POLICY AND ANALYSIS	0	0.32	0.25	0.11	0.13	0.07	0.1
SAFETY	0.79	0.64	0.64	0.89	0.64	0.5	0.61
1- FACILITY	0.349398	0.556818	0.373333	0.588235	0.5	0.477612	0.516484
LABORATORY FACILITY	0.666667	0.916667	0.916667	1	0.875	0.909091	0.833333
GENERAL EQUIPMENT AVAILABILITY	0.285714	0.571429	0.333333	0.47619	0.47619	0.380952	0.666667
MEDIA PREPARATION EQUIPMENT AVAILABILITY	0.5	0.5	0.333333	0.5	0.5	0.333333	0.5
EQUIPMENT CALIBRATION RECORDS	0.166667	0	0.125	0.285714	NA	0.166667	0
THERMOMETERS	0	0	0	1	NA	0	0.25
TEMPERATURE AND ATMOSPHERE MONITORING	0.222222	0.5	0.285714	0.888889	0.727273	0.777778	0.454545
Temperature recorded	0.25	0.2	0.333333	1	0.8	0.5	0.4
Ranges defined	0.25	1	0.333333	1	0.8	1	0.6
AUTOCLAVE MANAGEMENT	0	0.166667	0	0.333333	0.166667	0	0
AUTOMATED EQUIPMENT AVAILABILITY AND MAINTENANCE	0.888889	0.888889	0.333333	1	0.5	NA	0.9
INVENTORY & STOCK OUTS	0.0833333	0.666667	0.363636	0.0833333	0.0909091	0.363636	0.416667
2- LAB INFORMATION SYSTEM	0.465116	0.619048	0.674419	0.784091	1	0	0
DEMOGRAPHIC DATA FIELDS	1	1	1	1	1	NA	NA
SPECIMEN DATA FIELDS	1	0.75	1	1	1	NA	NA
CULTURE OBSERVATION DATA FIELDS	0	0.3	1	1	1	NA	NA
AST DATA FIELDS	0	0.428571	0	0.333333	1	NA	NA
REPORTS AND DATA TRANSFER CAPABILITIES	0.4	0.6	0	0.6	1	NA	NA
INTERFACE CONNECTIVITY	0.5	0.666667	1	0.5	1	NA	NA
3- DATA MANAGEMENT	0.646226	0.827273	0.95	1	0.65	0.693878	0.557692
PATIENT AND SPECIMEN IDENTIFICATION	1	0.857143	1	1	0.857143	1	0.857143
SPECIMEN REQUISITION FORM	1	0.818182	1	1	1	0.909091	0.636364
ORDER ENTRY	1	0.923077	1	1	1	0.923077	0.538462
CULTURE OBSERVATIONS	0	0.833333	1	1	0.0333333	0.321429	0.5
AST RESULTS REPORTING	0.75	1	0.916667	1	0.916667	0.5	0.75
DATA BACKUP & SECURITY	0.416667	0.5	0.583333	1	0.416667	0	0
AMR DATA SHARING	NA	NA	NA	NA	NA	NA	NA
4- QUALITY ASSURANCE	0.628571	0.222222	0.542857	0.428571	0.290698	0.591667	0.2
QUALITY STRUCTURE/BASICS	0.5	0.545455	0.5	0.727273	0.5	0.363636	0.363636
LABORATORY STAFF EDUCATION/TRAINING/COMPETENCY	0.5	0.25	0.75	0.909091	0.166667	0.5	0.166667
TOUBLESHOOTING, PROBLEM SOLVING, AND ROOT CAUSE ANALYSES	0.833333	0.142857	0.458333	0	0.833333	0	0
EXTERNAL QUALITY ASSESSMENT (EQA)	0.678571	0	0.553571	0	0	0.839286	0
5- QUALITY CONTROL - MEDIA	0.388889	0.444444	0.536585	0.5	0.0294118	0.24	0.461538
MEDIA PREPARATION SOPs	NA	0.5	1	1	0	0	0
GENERAL MEDIA PREPARATION	0.7	0.6	0.6	0.6	0	0.5	0
DISTILLED/DEIONIZED WATER PREPARATION	0	NA	NA	0	0	NA	0
ROUTINE MEDIA QC	0	0.0909091	0.1	0.181818	0	0	0
MULLER HINTON MEDIA PREPARATION AND QC	NA	0.583333	0.4	0.75	0.111111	0.125	0.5
BLOOD CULTURE BOTTLES PREPARATION AND QC	NA	NA	NA	NA	NA	NA	NA
6- QUALITY CONTROL - IDENTIFICATION	0.785714	0.0869565	0.536585	0.148936	1	0.714286	0.0425532
GRAM STAIN QC and REAGENT LABELING AND STORAGE	0.785714	0.571429	1	1	1	0.714286	0.285714
QC OF INDIVIDUAL BIOCHEMICAL METHODS	NA	0	0.6	0	NA	0	0
Positive controls are in use	NA	0	NA	0	NA	0	0
Negative controls are in use	NA	0	0.1	0	NA	0	0
QC is performed on each new batch/lot number	NA	0	0.4	0	NA	0	0
QC is performed using ATCC or ATCC-derivative strains	NA	???	NA	0	NA	0	0
QC OF ENTERIC SEROLOGY	NA	NA	NA	NA	NA	NA	0
QC OF COMMERCIAL ID KITS and AUTOMATED ID SYSTEMS	NA	NA	NA	0	NA	NA	NA
7- QUALITY CONTROL - AST	0	0	0	0	0	0	0
ROUTINE AST REFERENCE STRAINS	NA	NA	NA	NA	NA	NA	NA
SPECIAL AST REFERENCE STRAINS	NA	NA	NA	NA	NA	NA	NA
QC OF DISC DIFFUSION AST METHODS	NA	NA	NA	NA	NA	NA	NA
QC OF GRADIENT STRIP AST METHODS	NA	NA	NA	NA	NA	NA	NA
QC OF AUTOMATED AST SYSTEMS	NA	NA	NA	NA	NA	NA	NA
8- SPECIMEN COLLECTION, TRANSPORT & MANAGEMENT	0.674419	0.758621	0.320755	0.551724	0.5	0.263158	0.314815
SPECIMEN MANAGEMENT	1	1	1	0.916667	1	0.666667	1
SPECIMEN REJECTION	0.875	0.875	0.5	0.375	0.75	1	0.375
BLOOD SPECIMEN COLLECTION and TRANSPORT	0.153846	0.538462	0	0	0	0	0
URINE SPECIMEN COLLECTION and TRANSPORT	0.875	0.625	0	0.875	0.625	0	0
STOOL SPECIMEN COLLECTION and TRANSPORT	0.888889	0.666667	0	0.888889	0.555556	0	0
9- PROCESSING	1	0.703704	0.729167	0.517241	0.611111	0	0.294118
BLOOD CULTURE PROCESSING	NA	0.5	NA	NA	NA	NA	NA
MANUAL BLOOD CULTURE SYSTEMS	NA	1	NA	0	0	NA	NA
URINE CULTURE	NA	0.428571	0.6875	0.571429	NA	NA	0.2
STOOL CULTURE for Salmonella and Shigella	NA	0.875	0.75	0.777778	NA	NA	0.5
10- IDENTIFICATION METHODS & SOPs	0	0.102941	0.222222	0.15	0.0263158	0	0.09
CONVENTIONAL ID METHODS - SOP SCORE SUMMARY	0	0	0	???	0	???	0
Fully implemented*, up-to-date SOP	0	0	0	???	0	???	0
SOP is readily available** to bench staff	0	0	0	???	0	???	0
SOP defines QC organisms, frequency, and expected results	0	0	0	???	0	???	0
SOP provides stepwise instructions for test performance	0	0	0	???	0	???	0
SOP provides stepwise instructions for test interpretation	0	0	0	???	0	???	0
STAPHYLOCOCCUS AUREUS, KEY ID METHODS	NA	0.115385	NA	0	0	NA	0.125
STAPHYLOCOCCUS AUREUS, OTHER ID METHODS	NA	NA	NA	NA	NA	NA	NA
STREPTOCOCCUS PNEUMONIAE, CONVENTIONAL ID METHODS	NA	0	NA	NA	NA	NA	NA
ENTEROBACTERIACEAE, CONVENTIONAL ID METHODS	NA	NA	NA	NA	NA	NA	0
SHIGELLA/SALMONELLA SEROLOGY	NA	NA	NA	NA	NA	NA	0
ACINETOBACTER SPP, CONVENTIONAL ID METHODS	NA	NA	NA	NA	NA	NA	NA
KIT-BASED ID METHODS	NA	NA	NA	NA	NA	NA	NA
AUTOMATED ID METHODS	NA	NA	NA	NA	NA	NA	NA
IDENTIFICATION FLOWCHARTS	0	0.611111	0.222222	0.166667	0.0555556	0	0.333333
11- BASIC AST	0	0.610169	0.655172	0.590164	0.0363636	0	0.526316
ANTIBIOTIC DISK AND GRADIENT STRIPS MAINTENANCE	0	0.888889	0.8	0.8	0	0	0.75
INOCULUM PREPARATION	0	0.777778	0.555556	0.666667	0.111111	0	0.666667
INOCULATION/INCUBATION	NA	0.8	0.785714	0.8	0.0714286	0	0.8
READING AST RESULTS	NA	0.545455	0.818182	0.545455	0	0	0.545455
INTERPRETING RESULTS	NA	0.111111	0.361111	0	0	0	0
BREAKPOINTS STANDARDS	NA	0.333333	0.35	0.666667	0	0	0
12- AST EXPERT RULES	0	0.75	0.22	0.130435	0	0	0
EXPERT RULES FOR SALMONELLA	NA	1	0	NA	NA	NA	NA
GRAM NEGATIVES & BETA-LACTAM BREAKPOINTS	NA	1	0	0	NA	NA	NA
PHENOTYPIC ESBL TESTING	NA	1	0	NA	NA	NA	NA
PHENOTYPIC CARBAPENEMASE TESTING	NA	1	0.333333	1	NA	0	NA
COLISTIN TESTING	NA	NA	NA	NA	NA	NA	NA
EXPERT RULES FOR STAPH AUREUS	NA	0.571429	0.75	0.666667	0	0	0
GENERAL CONSIDERATIONS FOR STREP PNEUMONIAE	NA	NA	1	NA	NA	NA	NA
EXPERT RULES FOR STREP PNEUMONIAE	NA	NA	1	NA	NA	NA	NA
INDUCIBLE CLINDAMYCIN RESISTANCE TESTING	NA	NA	NA	NA	NA	NA	NA
EXPERT RULES FOR CEREBROSPINAL FLUID	NA	NA	NA	NA	NA	NA	NA
13- AST PANELS, POLICY AND ANALYSIS	0	0.315789	0.25	0.111111	0.125	0.0666667	0.1
AST PANELS	0	0	0	0	0	0	0
CUMULATIVE ANTIBIOGRAMS	0	0	0	0	0.230769	0	0.0833333
AST PANEL POLICY	0	0.857143	0.571429	0.25	0.125	0.166667	0.75
SAFETY	0.785714	0.642857	0.642857	0.888889	0.642857	0.5	0.607143
BIOSAFETY EQUIPMENT	0.9	0.6	0.7	0.9	0.7	0.5	0.5
BIOSAFETY BEHAVIORS	1	1	0.666667	1	0.5	0.666667	1
PERSONAL PROTECTIVE EQUIPMENT	1	0.857143	0.857143	1	1	0.571429	0.714286
BIOSAFETY DOCUMENTATION AND TRAINING	0	0	0.2	0.6	0.2	0.2	0.2
Biochemical Identification Reagents	In Use?	In Use?	In Use?	In Use?	In Use?	In Use?	In Use?
Catalase (H2O2)	No	Yes	No	No	No	No	Yes
Coagulase plasma	No	Yes	No	No	No	No	Yes
Staph latex agglutination	No	No	No	No	No	No	No
Staph chromagar	No	No	No	No	No	No	No
DNase	No	No	No	No	No	No	No
PYR	No	No	No	No	No	No	No
Optochin ("P") disk	No	Yes	No	No	No	No	No
Bile solubility (deoxycholate)	No	No	No	No	No	No	No
Strep. pneumo latex agglutination	No	No	No	No	No	No	No
Oxidase	No	Yes	No	No	No	No	No
Indole reagents	No	No	No	No	No	No	Yes
Methyl Red	No	No	No	No	No	No	No
Voges-Proskauer	No	No	No	No	No	No	No
Citrate	No	Yes	No	No	No	No	Yes
Triple Sugar Iron agar or Kligler's Iron Agar	No	Yes	No	No	No	No	Yes
Urease	No	Yes	No	No	No	No	No
Motility	No	Yes	No	No	No	No	Yes
Lysine Iron Agar (LIA) or Lysine decarboxylase (LDC)	No	Yes	No	No	No	No	Yes
Glucose or Dextrose Oxidative-Fermentative (OF) test	No	No	No	No	No	No	No
Nitrate reduction	No	No	No	No	No	No	No
Gelatin hydrolysis	No	No	No	No	No	No	No
Chloramphenicol resistance (disk)	No	Yes	No	No	No	No	No
Growth at 42°C	No	No	No	No	No	No	No
Shigella serology	No	Yes	No	No	No	No	No
Salmonella serology	No	Yes	No	No	No	No	No
Equipment availability summary
General equipment	#	#	#	#	#	#	#
McFarland QC standards of known densities, including 0.5, not expired	0	0	0	0	0	0	0
Ruler or caliper with millimeter markings	0	0	0	0	0	0	1
Bunsen burners or micro-incinerators	0	0	0	0	0	0	1
Calibrated 1uL or 10uL loops (for plating urine cultures)	0	1	0	0	1	0	1
Optical densitometer/turbidimeter (for determining McFarland density)	0	0	0	0	0	0	0
Microliter pipettes (e.g., Eppendorf)	0	0	2	1	0	0	4
Centrifuge (not used for TB cultures)	0	0	1	1	0	0	2
Microscope	0	0	2	2	0	0	1
Thermometers	0	0	0	2	0	0	7
CO2 incubators	0	0	1	0	0	0	0
Candle jars	0	0	0	2	0	0	1
Ambient (non-CO2) incubator	0	0	0	1	0	0	1
Refrigerator (2-8°C)	0	0	1	1	0	0	2
Non-defrosting freezer, -20°C	0	0	0	1	0	0	2
Non-defrosting freezer, -60°C	0	0	0	0	0	0	0
Non-defrosting freezer, -80°C	0	0	0	0	0	0	0
Rechargeable desiccants (for storage of open antibiotic disks and strips)	0	0	0	0	0	0	0
Hot air oven (for drying saturated desiccants)	0	0	0	0	0	0	1
Biological Safety Cabinet Class IIA	0	0	0	1	0	0	1
Autoclave for media preparation ("clean" autoclave)	0	0	0	1	0	0	1
Autoclave for sterlizing waste ("dirty" autoclave)	0	0	0	0	0	0	1
Media Preparation equipment
pH meter	0	0	0	0	0	0	0
Weighing balance	0	0	1	2	0	0	2
Conductivity meter	0	0	0	0	0	0	0
Distillator/reverse osmosis equipment	0	0	0	1	0	0	1
Hot plate with magnetic stir bar (for mixing powdered media)	0	0	0	1	0	0	0
Water bath	0	0	0	0	0	0	1
Automated Instruments
Blood culture instrument	0	0	0	0	0	0	0
Instrument for bacterial ID and AST (e.g. Vitek, Phoenix, Microscan)	0	0	0	0	0	0	0
Instrument for reading disk diffusion (e.g. SIRSCAN, BIOMIC V3, ADAGIO, etc.)	0	0	0	0	0	0	0
MALDI instrument for organism ID	0	0	0	0	0	0	0
PCR instrument for antibiotic resistance gene detection	0	0	0	0	0	0	0

## Sheet: Sheet2
	ADH	Chipata	Kabwe	Kitwe	LGH	Mansa	NTH	Chilonga
Equipment availability summary
General equipment	#	#	#	#	#	#	#	#
McFarland QC standards of known densities, including 0.5, not expired	0	1	0	0	0	1	0	0
Ruler or caliper with millimeter markings	0	2	1	0	0	1	0	2
Bunsen burners or micro-incinerators	0	1	1	0	0	2	0	2
Calibrated 1uL or 10uL loops (for plating urine cultures)	1	0	0	0	1	0	0	1
Optical densitometer/turbidimeter (for determining McFarland density)	0	0	0	0	0	0	0	0
Microliter pipettes (e.g., Eppendorf)	0	1	1	0	0	0	0	0
Centrifuge (not used for TB cultures)	0	1	1	0	0	1	0	0
Microscope	0	1	2	0	0	1	0	2
Thermometers	0	2	6	0	0	1	0	0
CO2 incubators	0	0	0	0	0	0	0	0
Candle jars	0	2	2	0	0	1	0	2
Ambient (non-CO2) incubator	0	1	1	0	0	1	0	1
Refrigerator (2-8°C)	0	1	1	0	0	3	0	1
Non-defrosting freezer, -20°C	0	0	0	0	0	2	0	1
Non-defrosting freezer, -60°C	0	0	0	0	0	0	0	0
Non-defrosting freezer, -80°C	0	0	0	0	0	0	0	0
Rechargeable desiccants (for storage of open antibiotic disks and strips)	0	0	0	0	0	0	0	0
Hot air oven (for drying saturated desiccants)	0	0	0	0	0	0	0	0
Biological Safety Cabinet Class IIA	0	0	0	0	0	0	0	1
Autoclave for media preparation ("clean" autoclave)	0	0	1	0	0	1	0	1
Autoclave for sterlizing waste ("dirty" autoclave)	0	0	0	0	0	1	0	1
Media Preparation equipment
pH meter	0	0	0	0	0	0	0	0
Weighing balance	0	1	2	0	0	1	0	3
Conductivity meter	0	0	0	0	0	0	0	1
Distillator/reverse osmosis equipment	0	0	1	0	0	0	0	1
Hot plate with magnetic stir bar (for mixing powdered media)	0	1	0	0	0	1	0	1
Water bath	0	0	1	0	0	1	0	1
Automated Instruments
Blood culture instrument	0	1	0	0	1	1	1	1
Instrument for bacterial ID and AST (e.g. Vitek, Phoenix, Microscan)	0	0	0	0	0	0	0	0
Instrument for reading disk diffusion (e.g. SIRSCAN, BIOMIC V3, ADAGIO, etc.)	0	0	0	0	0	0	0	0
MALDI instrument for organism ID	0	0	0	0	0	0	0	0
PCR instrument for antibiotic resistance gene detection	0	0	0	0	0	0	0	0
